# Supplementary material for: The Development and External Validation of Artificial Intelligence-Driven MRI-Based Models to Improve Prediction of Lesion-Specific Extraprostatic Extension in Patients with Prostate Cancer
Source: Cancers (Basel). 2023 Nov 17;15(22):5452. doi: 10.3390/cancers15225452 (PMC10670855; doi:10.3390/cancers15225452)
Supplement: Supplementary file 1 [file cancers-15-05452-s001.zip]

Archive with 1 entries (1 files):
- cancers-2702793-supplementary.pdf
